# Supplementary material for: A DNA repair pathway score predicts survival in human multiple myeloma: the potential for therapeutic strategy
Source: Oncotarget. 2014 Feb 24;5(9):2487–98. doi: 10.18632/oncotarget.1740 (PMC4058021; doi:10.18632/oncotarget.1740)
Supplement: Supplementary file 1 [file oncotarget-05-2487-s001.xls]

## Sheet: Feuil1
	Characteristic	HM (n=206)
Age (median[range])		57[27-73]
Monoclonal protein
	IgG	120
	IgA	46
	Bence Jones	35
	Asecretory	4
	IgD	1
	NA	0
Myeloma in Salmon-Durie (SD) sage
	I	22
	II	31
	III	153
Myeloma in ISS stage
	I	97
	II	73
	III	33
	NA	3
Serum b2-microglobulin (median[range])		2.9[1.3-53.6]

## Sheet: Sheet1
Probe set	Gene name	Gene description
Non homologous end-joining (NHEJ)
203050_at	TP53BP1	tumor protein p53 binding protein 1
218527_at	APTX	aprataxin
219678_x_at	DCLRE1C	DNA cross-link repair 1C (PSO2 homolog, S. cerevisiae)
200792_at	XRCC6/KU70	X-ray repair complementing defective repair in Chinese hamster cells 6
208642_s_at	XRCC5/KU80	X-ray repair complementing defective repair in Chinese hamster cells 5 (double-strand-break rejoining)
227766_at	LIG4	ligase IV, DNA, ATP-dependent
1554059_at	SETMAR	SET domain and mariner transposase fusion gene
222777_s_at	WHSC1/MMSET	Wolf-Hirschhorn syndrome candidate 1
219418_at	NHEJ1	nonhomologous end-joining factor 1
241526_at	APLF	Aprataxin and PNKP like factor
218961_s_at	PNKP	polynucleotide kinase 3'-phosphatase
221049_s_at	POLL	polymerase (DNA directed), lambda
222238_s_at	POLM	polymerase (DNA directed), mu
208694_at	PRKDC	protein kinase, DNA-activated, catalytic polypeptide
226503_at	RIF1	RAP1 interacting factor homolog (yeast)
203160_s_at	RNF8	ring finger protein 8
205072_s_at	XRCC4	X-ray repair complementing defective repair in Chinese hamster cells 4
Homologous recombination (HR)
212672_at	ATM	ataxia telangiectasia mutated
205733_at	BLM	Bloom syndrome, RecQ helicase-like
204531_s_at	BRCA1	breast cancer 1, early onset
208368_s_at	BRCA2	breast cancer 2, early onset
203344_s_at	RBBP8/CtIP	retinoblastoma binding protein 8
204603_at	EXO1	exonuclease 1
203062_s_at	MDC1	mediator of DNA-damage checkpoint 1
205395_s_at	MRE11A	MRE11 meiotic recombination 11 homolog A (S. cerevisiae)
221690_s_at	NLRP2/NSB1	NLR family, pyrin domain containing 2
208644_at	PARP1	poly (ADP-ribose) polymerase 1
208393_s_at	RAD50	RAD50 homolog (S. cerevisiae)
205024_s_at	RAD51	RAD51 homolog (RecA homolog, E. coli) (S. cerevisiae)
1553127_a_at	RNF168	ring finger protein 168
203160_s_at	RNF8	ring finger protein 8
201528_at	RPA1	replication protein A1, 70kDa
201756_at	RPA2	replication protein A2, 32kDa
209507_at	RPA3	replication protein A3, 14kDa
Fanconi anemia pathway (FA)
221703_at	BRIP1	BRCA1 interacting protein C-terminal helicase 1
221800_s_at	FAAP100	Fanconi anemia associated protein 100 kDa subunit
214816_x_at	FAAP24	Fanconi anemia-associated protein of 24 kDa
203805_s_at	FANCA	Fanconi anemia, complementation group A
243597_at	FANCB	Fanconi anemia, complementation group B
205189_s_at	FANCC	Fanconi anemia, complementation group C
242560_at	FANCD2	Fanconi anemia, complementation group D2
220255_at	FANCE	Fanconi anemia, complementation group E
218689_at	FANCF	Fanconi anemia, complementation group F
203564_at	FANCG	Fanconi anemia, complementation group G
213007_at	FANCI	Fanconi anemia, complementation group I
218397_at	FANCL	Fanconi anemia, complementation group L
242711_x_at	FANCM	Fanconi anemia, complementation group M
242804_at	POLN	polymerase (DNA directed) nu
208070_s_at	REV3L/POLZ	REV3-like, catalytic subunit of DNA polymerase zeta (yeast)
218979_at	RMI1	RMI1, RecQ mediated genome instability 1, homolog (S. cerevisiae)
Nucleotide excision repair (NER, global genome repair)
211297_s_at	CDK7	cyclin-dependent kinase 7
209194_at	CETN2	centrin, EF-hand protein, 2
208619_at	DDB1	damage-specific DNA binding protein 1, 127kDa
203409_at	DDB2	damage-specific DNA binding protein 2, 48kDa
203720_s_at	ERCC1	excision repair cross-complementing rodent repair deficiency, complementation group 1 (includes overlapping antisense sequence)
213468_at	ERCC2	excision repair cross-complementing rodent repair deficiency, complementation group 2
202176_at	ERCC3	excision repair cross-complementing rodent repair deficiency, complementation group 3 (xeroderma pigmentosum group B complementing)
235215_at	ERCC4	excision repair cross-complementing rodent repair deficiency, complementation group 4
202414_at	ERCC5	excision repair cross-complementing rodent repair deficiency, complementation group 5
202726_at	LIG1	ligase I, DNA, ATP-dependent
204123_at	LIG3	ligase III, DNA, ATP-dependent
201202_at	PCNA	proliferating cell nuclear antigen
203422_at	POLD1	polymerase (DNA directed), delta 1, catalytic subunit 125kDa
201115_at	POLD2	polymerase (DNA directed), delta 2, regulatory subunit 50kDa
212836_at	POLD3	polymerase (DNA-directed), delta 3, accessory subunit
202996_at	POLD4	polymerase (DNA-directed), delta 4
216026_s_at	POLE	polymerase (DNA directed), epsilon
201222_s_at	RAD23B	RAD23 homolog B (S. cerevisiae)
201528_at	RPA1	replication protein A1, 70kDa
201756_at	RPA2	replication protein A2, 32kDa
209507_at	RPA3	replication protein A3, 14kDa
205672_at	XPA	xeroderma pigmentosum, complementation group A
209375_at	XPC	xeroderma pigmentosum, complementation group C
203655_at	XRCC1	X-ray repair complementing defective repair in Chinese hamster cells 1
Nucleotide excision repair (NER, transcription coupled repair)
203655_at	XRCC1	X-ray repair complementing defective repair in Chinese hamster cells 1
201528_at	RPA1	replication protein A1, 70kDa
201756_at	RPA2	replication protein A2, 32kDa
209507_at	RPA3	replication protein A3, 14kDa
205672_at	XPA	xeroderma pigmentosum, complementation group A
203720_s_at	ERCC1	excision repair cross-complementing rodent repair deficiency, complementation group 1 (includes overlapping antisense sequence)
213468_at	ERCC2	excision repair cross-complementing rodent repair deficiency, complementation group 2
202176_at	ERCC3	excision repair cross-complementing rodent repair deficiency, complementation group 3 (xeroderma pigmentosum group B complementing)
235215_at	ERCC4	excision repair cross-complementing rodent repair deficiency, complementation group 4
202414_at	ERCC5	excision repair cross-complementing rodent repair deficiency, complementation group 5
202726_at	LIG1	ligase I, DNA, ATP-dependent
204123_at	LIG3	ligase III, DNA, ATP-dependent
201202_at	PCNA	proliferating cell nuclear antigen
203422_at	POLD1	polymerase (DNA directed), delta 1, catalytic subunit 125kDa
201115_at	POLD2	polymerase (DNA directed), delta 2, regulatory subunit 50kDa
212836_at	POLD3	polymerase (DNA-directed), delta 3, accessory subunit
202996_at	POLD4	polymerase (DNA-directed), delta 4
216026_s_at	POLE	polymerase (DNA directed), epsilon
211297_s_at	CDK7	cyclin-dependent kinase 7
218110_at	XAB2	XPA binding protein 2
205162_at	ERCC8/CSA	excision repair cross-complementing rodent repair deficiency, complementation group 8
230108_at	ERCC6/CSB	excision repair cross-complementing rodent repair deficiency, complementation group 6
Mismatch repair (MMR)
202520_s_at	MLH1	mutL homolog 1, colon cancer, nonpolyposis type 2 (E. coli)
204838_s_at	MLH3	mutL homolog 3 (E. coli)
209421_at	MSH2	mutS homolog 2, colon cancer, nonpolyposis type 1 (E. coli)
210947_s_at	MSH3	mutS homolog 3 (E. coli)
202911_at	MSH6	mutS homolog 6 (E. coli)
213677_s_at	PMS1	PMS1 postmeiotic segregation increased 1 (S. cerevisiae)
221206_at	PMS2	PMS2 postmeiotic segregation increased 2 (S. cerevisiae) /// PMS2 C-terminal like pseudogene
204603_at	EXO1	exonuclease 1
202726_at	LIG1	ligase I, DNA, ATP-dependent
Base excision repair (BER)
210027_s_at	APEX1	APEX nuclease (multifunctional DNA repair enzyme) 1
208644_at	PARP1	poly (ADP-ribose) polymerase 1
205760_s_at	OGG1	8-oxoguanine DNA glycosylase
219396_s_at	NEIL1	nei endonuclease VIII-like 1 (E. coli)
202330_s_at	UNG	uracil-DNA glycosylase
203655_at	XRCC1	X-ray repair complementing defective repair in Chinese hamster cells 1
204123_at	LIG3	ligase III, DNA, ATP-dependent
